# Supplementary material for: Identification and characterization of the elusive protein backbone of the immuno-dominant and species-specific Em2(G11) metacestode antigen of Echinococcus multilocularis
Source: Front Parasitol. 2025 Mar 11;4:1540215. doi: 10.3389/fpara.2025.1540215 (PMC11935348; doi:10.3389/fpara.2025.1540215)
Supplement: Supplementary file 2 [file Table1.xlsx]

## Sheet: Table 1.
Supplementary Table 1. Binding of mAbEm2G11 and mAbEm2rec to native and deglycosylated Echinococcus spp. and other helminth antigens in ELISA.
		mAbEm2G11#	mAbEm2rec #	control mAbD.i36/1#	serum mouse AE § #
Species, G = genotype	Origin and stage of antigens (Ag) #	IgG1	IgG1	IgG1
E. multilocularis	recombinant, Em2rec Ag	-	++++	-	++++
E. multilocularis	affinity purified Em2(G11) Ag	++++	-	-	++++
E. multilocularis	affinity purified Em2(G11) Ag*	-	++++	-	++++
E. multilocularis	in vitro, vesicle somatic Ag	++++	-	-	++++
E. multilocularis	in vitro, vesicle somatic Ag*	++	++++	-	++++
E. multilocularis	in vitro, pure vesicle fluid Ag	-	-	-	+++
E. multilocularis	in vitro, pure vesicle fluid Ag*	-	-	-	++
E. multilocularis	in vitro, vesicles ESP Ag	+++	-	-	++++
E. multilocularis	in vitro, vesicles ESP Ag*	-	-	-	++++
E. multilocularis	gerbil, protoscolex crude Ag	-	-	-	++++
E. multilocularis	gerbil, protoscolex crude Ag*	-	-	-	++++
E. granulosus, G1-3	in vitro, vesicle somatic Ag	-	-	-	++++
E. granulosus, G1-3	in vitro, vesicle somatic Ag*	-	-	-	++++
E. granulosus, G1-3	in vitro, pure vesicle fluid Ag	-	-	-	+++
E. granulosus, G1-3	in vitro, pure vesicle fluid Ag*	-	-	-	++
E. granulosus, G1-3	in vitro, vesicles ESP Ag	-	-	-	+
E. granulosus, G1-3	in vitro, vesicles ESP Ag*	-	-	-	+
E. granulosus, G1-3	sheep, protoscolex crude Ag	-	-	-	++++
E. granulosus, G1-3	sheep, protoscolex crude Ag*	-	-	-	++++
Taenia solium	pig, metacestode crude Ag	-	-	-	+
Taenia solium	pig, metacestode crude Ag*	-	-	-	+
Fasciola hepatica	cattle, adult worm crude Ag	-	-	-	++
Fasciola hepatica	cattle, adult worm crude Ag*	-	-	-	++
Strongyloides ratti	rat, larval crude Ag	-	-	-	+
Strongyloides ratti	rat, larval crude Ag*	-	-	-	++
Ascaris lumbricoides	human, adult worm crude Ag	-	-	-	+
Ascaris lumbricoides	human, adult worm crude Ag*	-	-	-	+
Onchocerca jakutensis	deer, adult worm crude Ag	-	-	-	+++
Onchocerca jakutensis	deer, adult worm crude Ag*	-	-	-	+++
Dirofilaria immitis	dog, adult worm crude Ag	-	-	+++	+++
Dirofilaria immitis	dog, adult worm crude Ag*	-	-	+++	+++
ELISA OD: - (0.0-0.05) / + (0.05-0.25) / ++ (0.25-0.5) / +++ (0.5-1.0) / ++++ (>1.0)
*deglycosylated according to Material & Methods, paragraph 2.2.2.
§serum of mouse infected with 500 E. multilocularis eggs and progressive alveolar echinococcosis (AE)
#ELISA according to Kronenberg et al., 2023
