# Supplementary material for: Identification and characterization of the elusive protein backbone of the immuno-dominant and species-specific Em2(G11) metacestode antigen of Echinococcus multilocularis
Source: Front Parasitol. 2025 Mar 11;4:1540215. doi: 10.3389/fpara.2025.1540215 (PMC11935348; doi:10.3389/fpara.2025.1540215)
Supplement: Supplementary file 3 [file Table2.xlsx]

## Sheet: ROC
Supplementary table 2. ELISA performance of recombinant Em2rec antigen by ROC analysis in serum of 60 confirmed Swiss AE patients and 68 negative blood donors. According to Kronenberg et al., 2022.
Blood donors			AE patients
Serum	OD (neg)		Serum	OD (POS)		Cut-off	N (neg<cutoff)	N (pos>cutoff)	Specifcity	1-Specificity	Sensitivity	Youden-Index
neg01	0.166095		POS01	0.79		0	0	59	0	1	0.983333	-0.0166667
neg02	0.0291924		POS02	0.042		0.01	3	59	0.0441176	0.955882	0.983333	0.027451
neg03	0.0513383		POS03	0.037		0.02	4	57	0.0588235	0.941176	0.95	0.00882353
neg04	0.0644245		POS04	0.09		0.03	8	55	0.117647	0.882353	0.916667	0.0343137
neg05	0.0352322		POS05	0.444		0.04	19	53	0.279412	0.720588	0.883333	0.162745
neg06	0.0513383		POS06	0.616		0.05	30	49	0.441176	0.558824	0.816667	0.257843
neg07	0.189247		POS07	0.212		0.06	42	47	0.617647	0.382353	0.783333	0.40098
neg08	0.0734842		POS08	0.089		0.07	50	44	0.735294	0.264706	0.733333	0.468627
neg09	0.0362388		POS09	1.201		0.08	53	42	0.779412	0.220588	0.7	0.479412
neg10	0.0402653		POS10	0.166		0.09	58	38	0.852941	0.147059	0.633333	0.486275
neg11	0.0553648		POS11	0.102		0.1	60	38	0.882353	0.117647	0.633333	0.515686
neg12	0.120796		POS12	0.615		0.11	62	32	0.911765	0.0882353	0.533333	0.445098
neg13	0.0614046		POS13	0.108		0.12	62	31	0.911765	0.0882353	0.516667	0.428431
neg14	0.0452985		POS14	0.101		0.13	63	30	0.926471	0.0735294	0.5	0.426471
neg15	0.0875771		POS15	0.046		0.14	64	30	0.941176	0.0588235	0.5	0.441176
neg16	0.0593914		POS16	0.327		0.15	64	28	0.941176	0.0588235	0.466667	0.407843
neg17	0.019126		POS17	0.17		0.16	65	28	0.955882	0.0441176	0.466667	0.422549
neg18	0.0473118		POS18	0.029		0.17	66	26	0.970588	0.0294118	0.433333	0.403922
neg19	0.0543582		POS19	0.122		0.18	67	24	0.985294	0.0147059	0.4	0.385294
neg20	0.0593914		POS20	0.388		0.19	68	24	1	0	0.4	0.4
neg21	0.0231526		POS21	0.141		0.2	68	23	1	0	0.383333	0.383333
neg22	0.0452985		POS22	0.058		0.21	68	21	1	0	0.35	0.35
neg23	0.102677		POS23	0.342		0.22	68	20	1	0	0.333333	0.333333
neg24	0.0805307		POS24	0.455		0.23	68	20	1	0	0.333333	0.333333
neg25	0.041272		POS25	0.076		0.24	68	20	1	0	0.333333	0.333333
neg26	0.0463051		POS26	0.276		0.25	68	19	1	0	0.316667	0.316667
neg27	0.0382521		POS27	0.063		0.26	68	19	1	0	0.316667	0.316667
neg28	0.0332189		POS28	0.193		0.27	68	18	1	0	0.3	0.3
neg29	0.060398		POS29	0.981		0.28	68	17	1	0	0.283333	0.283333
neg30	0.0583847		POS30	0.019		0.29	68	17	1	0	0.283333	0.283333
neg31	0.102677		POS31	0.171		0.3	68	17	1	0	0.283333	0.283333
neg32	0.0684511		POS32	0.143		0.31	68	16	1	0	0.266667	0.266667
neg33	0.0815373		POS33	0.172		0.32	68	15	1	0	0.25	0.25
neg34	0.0634179		POS34	0.082		0.33	68	14	1	0	0.233333	0.233333
neg35	0.0563715		POS35	0.969		0.34	68	14	1	0	0.233333	0.233333
neg36	0.0382521		POS36	0.086		0.35	68	13	1	0	0.216667	0.216667
neg37	0.0332189		POS37	0.117		0.36	68	13	1	0	0.216667	0.216667
neg38	0.178174		POS38	-6.93889e-18		0.37	68	13	1	0	0.216667	0.216667
neg39	0.0543582		POS39	0.465		0.38	68	13	1	0	0.216667	0.216667
neg40	0.079524		POS40	0.033		0.39	68	12	1	0	0.2	0.2
neg41	0.0463051		POS41	0.242		0.4	68	12	1	0	0.2	0.2
neg42	0.0533516		POS42	0.108		0.41	68	12	1	0	0.2	0.2
neg43	0.0463051		POS43	0.262		0.42	68	12	1	0	0.2	0.2
neg44	0.158041		POS44	0.073		0.43	68	12	1	0	0.2	0.2
neg45	0.0684511		POS45	0.044		0.44	68	12	1	0	0.2	0.2
neg46	0.0815373		POS46	0.203		0.45	68	11	1	0	0.183333	0.183333
neg47	0.0784146		POS47	0.107		0.46	68	10	1	0	0.166667	0.166667
neg48	0.0323359		POS48	0.062		0.47	68	9	1	0	0.15	0.15
neg49	0.0347611		POS49	0.756		0.48	68	9	1	0	0.15	0.15
neg50	0.0396115		POS50	0.07		2	68	0	1	0	0	0
neg51	0.0945826		POS51	0.058
neg52	0.0856902		POS52	0.507
neg53	0.131769		POS53	0.014
neg54	0.0630551		POS54	0.314
neg55	0.0396115		POS55	0.104
neg56	0.0291023		POS56	0.304
neg57	0.0533543		POS57	0.023
neg58	0.0371863		POS58	0.048
neg59	0.024252		POS59	0.208
neg60	0.0517375		POS60	1.444
neg61	0.0679055
neg62	0.0412283
neg63	0.0921574
neg64	0.0493123
neg65	0.0485039
neg66	0.001
neg67	0.000808398
neg68	0.0016168
