# Supplementary material for: Identification and characterization of the elusive protein backbone of the immuno-dominant and species-specific Em2(G11) metacestode antigen of Echinococcus multilocularis
Source: Front Parasitol. 2025 Mar 11;4:1540215. doi: 10.3389/fpara.2025.1540215 (PMC11935348; doi:10.3389/fpara.2025.1540215)
Supplement: Supplementary file 4 [file Table3.xlsx]

## Sheet: ROC
Supplementary table 3. ELISA performance of native purified Em2(G11) antigen by ROC analysis in serum of 60 confirmed Swiss AE patients and 68 negative blood donors. According to Kronenberg et al., 2022.
Blood donors			AE patients
Serum	OD (neg)		Serum	OD (POS)		Cut-off	N (neg<cutoff)	N (pos>cutoff)	Specifcity	1-Specificity	Sensitivity	Youden-Index
neg01	0.0731265		POS01	0.396		0	0	60	0	1	1	0
neg02	0.0710952		POS02	0.285		0.01	0	60	0	1	1	0
neg03	0.0294537		POS03	0.264		0.02	1	60	0.0147059	0.985294	1	0.0147059
neg04	0.0457041		POS04	0.522		0.03	4	60	0.0588235	0.941176	1	0.0588235
neg05	0.034532		POS05	0.305		0.04	18	60	0.264706	0.735294	1	0.264706
neg06	0.120862		POS06	0.219		0.05	27	58	0.397059	0.602941	0.966667	0.363725
neg07	0.0954707		POS07	0.324		0.06	43	58	0.632353	0.367647	0.966667	0.59902
neg08	0.0954707		POS08	0.162		0.07	53	58	0.779412	0.220588	0.966667	0.746078
neg09	0.0365633		POS09	0.626		0.08	59	58	0.867647	0.132353	0.966667	0.834314
neg10	0.0233599		POS10	0.963		0.09	61	57	0.897059	0.102941	0.95	0.847059
neg11	0.0304694		POS11	1.244		0.1	64	57	0.941176	0.0588235	0.95	0.891176
neg12	0.0335163		POS12	0.47		0.11	67	56	0.985294	0.0147059	0.933333	0.918627
neg13	0.0457041		POS13	1.169		0.12	67	55	0.985294	0.0147059	0.916667	0.901961
neg14	0.0528136		POS14	0.145		0.13	68	53	1	0	0.883333	0.883333
neg15	0.0883612		POS15	0.286		0.14	68	53	1	0	0.883333	0.883333
neg16	0.0507823		POS16	2.565		0.15	68	51	1	0	0.85	0.85
neg17	0.0375789		POS17	0.13		0.16	68	51	1	0	0.85	0.85
neg18	0.0365633		POS18	1.343		0.17	68	50	1	0	0.833333	0.833333
neg19	0.0650013		POS19	1.155		0.18	68	49	1	0	0.816667	0.816667
neg20	0.0274224		POS20	0.681		0.19	68	49	1	0	0.816667	0.816667
neg21	0.0406258		POS21	0.643		0.2	68	49	1	0	0.816667	0.816667
neg22	0.048751		POS22	0.671		0.21	68	49	1	0	0.816667	0.816667
neg23	0.0558605		POS23	0.281		0.22	68	46	1	0	0.766667	0.766667
neg24	0.0822673		POS24	0.472		0.23	68	45	1	0	0.75	0.75
neg25	0.0385945		POS25	0.6		0.24	68	43	1	0	0.716667	0.716667
neg26	0.0375789		POS26	0.579		0.25	68	42	1	0	0.7	0.7
neg27	0.0355476		POS27	0.254		0.26	68	38	1	0	0.633333	0.633333
neg28	0.034532		POS28	0.258		0.27	68	37	1	0	0.616667	0.616667
neg29	0.0721109		POS29	0.574		0.28	68	35	1	0	0.583333	0.583333
neg30	0.0670326		POS30	0.515		0.29	68	32	1	0	0.533333	0.533333
neg31	0.0680483		POS31	0.385		0.3	68	32	1	0	0.533333	0.533333
neg32	0.0578918		POS32	0.613		0.31	68	31	1	0	0.516667	0.516667
neg33	0.06297		POS33	1.773		0.32	68	30	1	0	0.5	0.5
neg34	0.0578918		POS34	0.276		0.33	68	29	1	0	0.483333	0.483333
neg35	0.0426571		POS35	1.329		0.34	68	29	1	0	0.483333	0.483333
neg36	0.0528136		POS36	0.465		0.35	68	29	1	0	0.483333	0.483333
neg37	0.0538292		POS37	0.238		0.36	68	28	1	0	0.466667	0.466667
neg38	0.0528136		POS38	0.235		0.37	68	28	1	0	0.466667	0.466667
neg39	0.0771891		POS39	0.081		0.38	68	28	1	0	0.466667	0.466667
neg40	0.108674		POS40	0.15		0.39	68	27	1	0	0.45	0.45
neg41	0.0761734		POS41	0.243		0.4	68	26	1	0	0.433333	0.433333
neg42	0.10258		POS42	0.124		0.41	68	26	1	0	0.433333	0.433333
neg43	0.0589075		POS43	0.316		0.42	68	26	1	0	0.433333	0.433333
neg44	0.0538292		POS44	0.228		0.43	68	26	1	0	0.433333	0.433333
neg45	0.105627		POS45	0.212		0.44	68	26	1	0	0.433333	0.433333
neg46	0.0690639		POS46	1.414		0.45	68	26	1	0	0.433333	0.433333
neg47	0.0637523		POS47	0.254		0.46	68	26	1	0	0.433333	0.433333
neg48	0.0637523		POS48	0.22		0.47	68	24	1	0	0.4	0.4
neg49	0.0538597		POS49	0.273		0.48	68	23	1	0	0.383333	0.383333
neg50	0.0714465		POS50	0.26		2	68	1	1	0	0.0166667	0.0166667
neg51	0.0582564		POS51	0.11
neg52	0.0582564		POS52	0.84
neg53	0.0604548		POS53	0.045
neg54	0.098926		POS54	0.354
neg55	0.0384712		POS55	1.125
neg56	0.0329753		POS56	0.172
neg57	0.0505622		POS57	0.048
neg58	0.0472646		POS58	0.112
neg59	0.0197852		POS59	0.496
neg60	0.0670498		POS60	0.835
neg61	0.0439671
neg62	0.0505622
neg63	0.0615539
neg64	0.0417687
neg65	0.0439671
neg66	0.0340745
neg67	0.0582564
neg68	0.030777
