# Supplementary material for: Identification and characterization of the elusive protein backbone of the immuno-dominant and species-specific Em2(G11) metacestode antigen of Echinococcus multilocularis
Source: Front Parasitol. 2025 Mar 11;4:1540215. doi: 10.3389/fpara.2025.1540215 (PMC11935348; doi:10.3389/fpara.2025.1540215)
Supplement: Supplementary file 5 [file Table4.xlsx]

## Sheet: Table 1.
Supplementary table 4. Binding of mAb panel to native and deglycosylated Echinococcus spp. and other helminth antigens in ELISA
		blank	conjugate control	mAbEm2G11#	mAbEm2rec #	mAbEmG3#	mAbEm18#	mAbAgB#	mAbEg2#	control mAbD.i36/1#	control mAbA.v3/1/2#	serum mouse AE § #	serum uninfected mouse #
Species, G = genotype	Origin and stage of antigens (Ag) #			IgG1	IgG1	IgG1	IgG1	IgG1	IgM	IgG1	IgM	pAb	pAb
E. multilocularis	recombinant, Em2rec Ag	-	-	-	++++	-	-	-	-	-	-	++++	-
E. multilocularis	recombinant, Em18 Ag	-	-	-	-	-	++++	-	-	-	-	+	-
E. multilocularis	affinity purified Em2(G11) Ag	-	-	++++	-	++++	-	-	-	-	-	++++	-
E. multilocularis	affinity purified Em2(G11) Ag*	-	-	-	++++	++++	-	-	-	-	-	++++	-
E. multilocularis	in vitro, vesicle somatic Ag	-	-	++++	-	++++	+	+	-	-	-	++++	-
E. multilocularis	in vitro, vesicle somatic Ag*	-	-	++	++++	++++	+	+	-	-	-	++++	-
E. multilocularis	in vitro, pure vesicle fluid Ag	-	-	-	-	+	-	++++	-	-	-	+++	-
E. multilocularis	in vitro, pure vesicle fluid Ag*	-	-	-	-	+	-	++++	-	-	-	++	-
E. multilocularis	in vitro, vesicles ESP Ag	-	-	+++	-	++++	-	-	-	-	-	++++	-
E. multilocularis	in vitro, vesicles ESP Ag*	-	-	-	-	++++	-	-	-	-	-	++++	-
E. multilocularis	gerbil, protoscolex crude Ag	-	-	-	-	++++	+	+	-	-	-	++++	-
E. multilocularis	gerbil, protoscolex crude Ag*	-	-	-	-	++++	+	+	-	-	-	++++	-
E. granulosus, G1-3	in vitro, vesicle somatic Ag	-	-	-	-	++++	+	+	+	-	-	++++	-
E. granulosus, G1-3	in vitro, vesicle somatic Ag*	-	-	-	-	++++	+	+	+	-	-	++++	-
E. granulosus, G1-3	in vitro, pure vesicle fluid Ag	-	-	-	-	++	-	++++	-	-	-	+++	-
E. granulosus, G1-3	in vitro, pure vesicle fluid Ag*	-	-	-	-	++	-	++++	-	-	-	++	-
E. granulosus, G1-3	in vitro, vesicles ESP Ag	-	-	-	-	++	-	-	-	-	-	+	-
E. granulosus, G1-3	in vitro, vesicles ESP Ag*	-	-	-	-	++	-	-	-	-	-	+	-
E. granulosus, G1-3	sheep, protoscolex crude Ag	-	-	-	-	++++	+	+	+	-	-	++++	-
E. granulosus, G1-3	sheep, protoscolex crude Ag*	-	-	-	-	++++	+	+	+	-	-	++++	-
Taenia solium	pig, metacestode crude Ag	-	-	-	-	-	-	-	-	-	-	+	-
Taenia solium	pig, metacestode crude Ag*	-	-	-	-	-	-	-	-	-	-	+	-
Fasciola hepatica	cattle, adult worm crude Ag	-	-	-	-	-	-	-	-	-	-	++	-
Fasciola hepatica	cattle, adult worm crude Ag*	-	-	-	-	-	-	-	-	-	-	++	-
Strongyloides ratti	rat, larval crude Ag	-	-	-	-	-	-	-	-	-	+	+	-
Strongyloides ratti	rat, larval crude Ag*	-	-	-	-	-	-	-	-	-	+	++	-
Ascaris lumbricoides	human, adult worm crude Ag	-	-	-	-	-	-	-	-	-	-	+	-
Ascaris lumbricoides	human, adult worm crude Ag*	-	-	-	-	-	-	-	-	-	-	+	-
Onchocerca jakutensis	deer, adult worm crude Ag	-	-	-	-	-	-	-	-	-	+	+++	-
Onchocerca jakutensis	deer, adult worm crude Ag*	-	-	-	-	-	-	-	-	-	+	+++	-
Dirofilaria immitis	dog, adult worm crude Ag	-	-	-	-	-	-	-	-	+++	-	+++	-
Dirofilaria immitis	dog, adult worm crude Ag*	-	-	-	-	-	-	-	-	+++	-	+++	-
ELISA OD: - (0.0-0.05) / + (0.05-0.25) / ++ (0.25-0.5) / +++ (0.5-1.0) / ++++ (>1.0)
*deglycosylated according to Material & Methods, paragraph 2.2.2.
§serum of mouse infected with 500 E. multilocularis eggs and progressive alveolar echinococcosis (AE)
#ELISA according to Kronenberg et al., 2023
